# Supplementary material for: TGF Beta Induces Vitamin D Receptor and Modulates Mitochondrial Activity of Human Pancreatic Cancer Cells
Source: Cancers (Basel). 2021 Jun 11;13(12):2932. doi: 10.3390/cancers13122932 (PMC8230851; doi:10.3390/cancers13122932)
Supplement: Supplementary file 1 [file cancers-13-02932-s001.zip]

Archive with 1 entries (1 files):
- cancers-1256018-supplementary.pdf
